# Supplementary material for: Long-Term Phenotypic and Proteomic Changes Following Vitrified Embryo Transfer in the Rabbit Model
Source: Animals (Basel). 2020 Jun 17;10(6):1043. doi: 10.3390/ani10061043 (PMC7341293; doi:10.3390/ani10061043)
Supplement: Supplementary file 1 [file animals-10-01043-s001.zip]

Archive with 3 entries (3 files):
- S1 figure.pdf
- S1_Table.pdf
- S2_Table.pdf
